# Supplementary material for: Curcumin Derivatives as Potential Mosquito Larvicidal Agents against Two Mosquito Vectors, Culex pipiens and Aedes albopictus
Source: Int J Mol Sci. 2021 Aug 18;22(16):8915. doi: 10.3390/ijms22168915 (PMC8396198; doi:10.3390/ijms22168915)
Supplement: Supplementary file 1 [file ijms-22-08915-s001.zip]

Archive with 1 entries (1 files):
- ijms-1290690-supplementary.pdf
